# Supplementary material for: Conjugated Polymer-Based Hydrogel Film for a Fast and Sensitive Detection of Fe(Ⅲ) in Vegetables
Source: Molecules. 2024 Feb 20;29(5):925. doi: 10.3390/molecules29050925 (PMC10934421; doi:10.3390/molecules29050925)
Supplement: Supplementary file 1 [file molecules-29-00925-s001.zip]

Archive with 3 entries (3 files):
- molecules-2847792-Figure S1.pdf
- molecules-2847792-Video S1.mp4
- molecules-2847792-Video S2.mp4
